# Supplementary material for: Associations between adipose tissue volume and small molecules in plasma and urine among asymptomatic subjects from the general population
Source: Sci Rep. 2020 Jan 30;10:1487. doi: 10.1038/s41598-020-58430-8 (PMC6992585; doi:10.1038/s41598-020-58430-8)
Supplement: Supplementary file 2 — Dataset 1. [file 41598_2020_58430_MOESM2_ESM.xlsx]

## Sheet: Table S1 (VAT)
Table S1 Plasma and urine metabolites significantly associated with the amount of visceral adipose tissue.
					Whole						Men				Women
Metabolite	Class	Pathway Assignment	Fluid	N	β** (95%-CI)	FDR		p-Inter		N	β** (95%-CI)	FDR		N	β** (95%-CI)	FDR
alanine	Amino Acid	Alanine and Aspartate Metabolism	plasma	472	0.10 (0.04;0.16)	0.021		0.767		185	0.12 (0.04;0.19)	0.0563		287	0.10 (-0.01;0.21)	0.336
N-acetylalanine	Amino Acid	Alanine and Aspartate Metabolism	plasma	470	0.10 (0.04;0.16)	0.0218		0.292		185	0.10 (0.02;0.18)	0.112		285	0.13 (0.02;0.23)	0.186
glutamate	Amino Acid	Glutamate Metabolism	plasma	478	0.14 (0.08;0.19)	9.29e-05		0.198		187	0.13 (0.06;0.20)	0.014		291	0.17 (0.07;0.26)	0.0239
isoleucine	Amino Acid	Leucine, Isoleucine and Valine Metabolism	plasma	476	0.15 (0.10;0.21)	9.37e-06		0.377		185	0.11 (0.03;0.18)	0.0694		291	0.20 (0.12;0.29)	0.00148
3-hydroxyisobutyrate	Amino Acid	Leucine, Isoleucine and Valine Metabolism	plasma	475	0.10 (0.03;0.17)	0.0459		0.749		187	0.08 (-0.00;0.16)	0.306		288	0.10 (-0.02;0.22)	0.416
3-methyl-2-oxovalerate	Amino Acid	Leucine, Isoleucine and Valine Metabolism	plasma	477	0.14 (0.09;0.19)	7.67e-06		0.0239		186	0.16 (0.09;0.22)	0.0012		291	0.08 (-0.00;0.17)	0.279
valine	Amino Acid	Leucine, Isoleucine and Valine Metabolism	plasma	477	0.12 (0.07;0.18)	0.000302		0.617		186	0.11 (0.04;0.17)	0.0301		291	0.15 (0.05;0.25)	0.0486
3-methyl-2-oxobutyrate	Amino Acid	Leucine, Isoleucine and Valine Metabolism	plasma	477	0.14 (0.09;0.20)	7.63e-05		0.456		187	0.14 (0.07;0.22)	0.0089		290	0.12 (0.03;0.22)	0.155
4-methyl-2-oxopentanoate	Amino Acid	Leucine, Isoleucine and Valine Metabolism	plasma	476	0.12 (0.07;0.17)	0.000355		0.024		187	0.14 (0.07;0.21)	0.00709		289	0.05 (-0.03;0.14)	0.558
isovalerylcarnitine	Amino Acid	Leucine, Isoleucine and Valine Metabolism	plasma	476	0.12 (0.06;0.18)	0.00157		0.00133		187	0.08 (0.01;0.15)	0.18		289	0.22 (0.12;0.32)	0.00209
2-methylbutyrylcarnitine (C5)	Amino Acid	Leucine, Isoleucine and Valine Metabolism	plasma	469	0.11 (0.05;0.16)	0.00366		0.0599		186	0.09 (0.02;0.15)	0.0993		283	0.16 (0.06;0.26)	0.0423
leucine	Amino Acid	Leucine, Isoleucine and Valine Metabolism	plasma	477	0.15 (0.10;0.20)	7.67e-06		0.819		186	0.14 (0.07;0.21)	0.00483		291	0.15 (0.06;0.25)	0.0336
methionine	Amino Acid	Methionine, Cysteine, SAM and Taurine Metabolism	plasma	471	0.11 (0.05;0.18)	0.00709		0.137		183	0.14 (0.06;0.23)	0.0301		288	0.06 (-0.05;0.16)	0.59
N-formylmethionine	Amino Acid	Methionine, Cysteine, SAM and Taurine Metabolism	plasma	399	0.11 (0.04;0.17)	0.0304		0.887		165	0.13 (0.04;0.22)	0.0701		234	0.10 (-0.02;0.22)	0.442
tyrosine	Amino Acid	Phenylalanine and Tyrosine Metabolism	plasma	474	0.13 (0.07;0.19)	0.000434		0.201		186	0.14 (0.07;0.21)	0.00776		288	0.16 (0.06;0.26)	0.0439
phenylalanine	Amino Acid	Phenylalanine and Tyrosine Metabolism	plasma	472	0.12 (0.06;0.18)	0.00199		0.835		185	0.11 (0.04;0.19)	0.0692		287	0.12 (0.02;0.22)	0.165
indolepropionate	Amino Acid	Tryptophan Metabolism	plasma	459	-0.09 (-0.15;-0.03)	0.0253		0.694		179	-0.07 (-0.15;0.01)	0.369		280	-0.13 (-0.23;-0.04)	0.117
Isobar: glucose, fructose, mannose, galactose, allose, altrose, etc.	Carbohydrate	Fructose, Mannose and Galactose Metabolism	plasma	476	0.08 (0.02;0.14)	0.0461		0.172		185	0.12 (0.04;0.19)	0.0563		291	0.02 (-0.07;0.12)	0.864
lactate	Carbohydrate	Glycolysis, Gluconeogenesis, and Pyruvate Metabolism	plasma	473	0.12 (0.06;0.19)	0.00543		0.27		185	0.13 (0.06;0.20)	0.014		288	0.08 (-0.04;0.19)	0.531
pyruvate	Carbohydrate	Glycolysis, Gluconeogenesis, and Pyruvate Metabolism	plasma	474	0.16 (0.10;0.23)	2.28e-05		0.536		185	0.21 (0.13;0.28)	0.000234		289	0.11 (0.00;0.21)	0.267
nicotinamide	Cofactors and Vitamins	Nicotinate and Nicotinamide Metabolism	plasma	456	0.11 (0.04;0.17)	0.0121		0.272		178	0.14 (0.07;0.22)	0.00776		278	0.06 (-0.05;0.17)	0.613
citrate	Energy	TCA Cycle	plasma	478	-0.08 (-0.15;-0.02)	0.0771		0.0246		187	-0.05 (-0.14;0.03)	0.568		291	-0.18 (-0.29;-0.08)	0.0302
butyrylcarnitine	Lipid	Fatty Acid Metabolism (also BCAA Metabolism)	plasma	475	0.10 (0.03;0.16)	0.0318		0.975		185	0.10 (0.03;0.18)	0.0957		290	0.09 (-0.02;0.20)	0.42
propionylcarnitine	Lipid	Fatty Acid Metabolism (also BCAA Metabolism)	plasma	476	0.13 (0.07;0.19)	0.000436		0.0666		187	0.11 (0.03;0.19)	0.0694		289	0.19 (0.09;0.28)	0.00708
palmitate (16:0)	Lipid	Long Chain Fatty Acid	plasma	475	0.11 (0.05;0.17)	0.00773		0.746		185	0.11 (0.03;0.20)	0.0993		290	0.09 (-0.01;0.20)	0.343
oleate (18:1n9)	Lipid	Long Chain Fatty Acid	plasma	473	0.09 (0.03;0.16)	0.0344		0.701		183	0.10 (0.01;0.18)	0.18		290	0.10 (-0.01;0.20)	0.327
1-arachidonoylglycerophosphoinositol*	Lipid	Lysolipid	plasma	476	0.09 (0.03;0.15)	0.0448		0.675		186	0.07 (-0.01;0.16)	0.369		290	0.11 (0.01;0.21)	0.219
caprate (10:0)	Lipid	Medium Chain Fatty Acid	plasma	473	-0.06 (-0.13;-0.00)	0.181		0.0734		185	-0.00 (-0.09;0.08)	0.986		288	-0.16 (-0.27;-0.06)	0.0439
glycerophosphorylcholine (GPC)	Lipid	Phospholipid Metabolism	plasma	475	-0.11 (-0.17;-0.05)	0.00977		0.24		186	-0.11 (-0.19;-0.03)	0.103		289	-0.08 (-0.19;0.03)	0.48
arachidonate (20:4n6)	Lipid	Polyunsaturated Fatty Acid (n3 and n6)	plasma	478	0.12 (0.06;0.18)	0.00161		0.334		187	0.09 (0.00;0.17)	0.217		291	0.17 (0.08;0.27)	0.0168
adrenate (22:4n6)	Lipid	Polyunsaturated Fatty Acid (n3 and n6)	plasma	477	0.11 (0.05;0.18)	0.00738		0.78		186	0.12 (0.03;0.20)	0.0918		291	0.10 (-0.00;0.20)	0.315
dihomo-linolenate (20:3n3 or n6)	Lipid	Polyunsaturated Fatty Acid (n3 and n6)	plasma	478	0.17 (0.11;0.23)	9.37e-06		0.813		187	0.15 (0.07;0.23)	0.00776		291	0.17 (0.06;0.27)	0.0438
cortisone	Lipid	Steroid	plasma	475	-0.07 (-0.12;-0.01)	0.138		4.63e-05		187	-0.01 (-0.09;0.06)	0.918		288	-0.21 (-0.31;-0.11)	0.00258
urate	Nucleotide	Purine Metabolism, (Hypo)Xanthine/Inosine containing	plasma	474	0.15 (0.10;0.21)	6.88e-06		0.0142		187	0.14 (0.07;0.20)	0.00483		287	0.23 (0.14;0.32)	0.000852
xanthine	Nucleotide	Purine Metabolism, (Hypo)Xanthine/Inosine containing	plasma	444	0.12 (0.06;0.18)	0.00275		0.956		175	0.11 (0.03;0.19)	0.0918		269	0.12 (0.02;0.23)	0.165
N6-carbamoylthreonyladenosine	Nucleotide	Purine Metabolism, Adenine containing	plasma	439	0.10 (0.04;0.16)	0.0197		0.242		173	0.11 (0.03;0.19)	0.0694		266	0.13 (0.02;0.23)	0.181
gamma-glutamylleucine	Peptide	Gamma-glutamyl Amino Acid	plasma	476	0.11 (0.07;0.16)	0.000302		0.0925		185	0.10 (0.04;0.16)	0.0413		291	0.16 (0.07;0.24)	0.0146
gamma-glutamyltyrosine	Peptide	Gamma-glutamyl Amino Acid	plasma	476	0.12 (0.07;0.18)	0.000304		0.0859		187	0.14 (0.07;0.21)	0.00483		289	0.16 (0.06;0.25)	0.0368
gamma-glutamylvaline	Peptide	Gamma-glutamyl Amino Acid	plasma	476	0.09 (0.04;0.14)	0.00788		0.344		187	0.08 (0.02;0.14)	0.112		289	0.11 (0.03;0.20)	0.141
gamma-glutamylphenylalanine	Peptide	Gamma-glutamyl Amino Acid	plasma	476	0.09 (0.04;0.15)	0.00773		0.555		186	0.09 (0.02;0.16)	0.0993		290	0.11 (0.03;0.20)	0.141
gamma-glutamylisoleucine*	Peptide	Gamma-glutamyl Amino Acid	plasma	461	0.11 (0.06;0.17)	0.00158		0.149		186	0.10 (0.03;0.17)	0.0692		275	0.16 (0.06;0.26)	0.0373
HWESASLLR	Peptide	Polypeptide	plasma	464	0.11 (0.05;0.17)	0.00898		0.347		181	0.08 (0.01;0.16)	0.201		283	0.15 (0.05;0.26)	0.107
catechol sulfate	Xenobiotics	Benzoate Metabolism	plasma	478	-0.09 (-0.15;-0.03)	0.0376		0.669		187	-0.06 (-0.13;0.02)	0.412		291	-0.12 (-0.23;-0.02)	0.181
piperine	Xenobiotics	Food Component/Plant	plasma	476	0.12 (0.06;0.18)	0.00415		0.535		187	0.13 (0.05;0.21)	0.0445		289	0.14 (0.03;0.24)	0.145
cotinine	Xenobiotics	Tobacco Metabolite	plasma	154	-0.14 (-0.22;-0.05)	0.0228		0.521		67	-0.12 (-0.20;-0.04)	0.0692		87	-0.11 (-0.30;0.08)	0.579
X - 11315	Unknown	Unknown	plasma	476	-0.12 (-0.17;-0.06)	0.00157		0.724		186	-0.12 (-0.19;-0.05)	0.0332		290	-0.12 (-0.22;-0.03)	0.145
X - 01911	Unknown	Unknown	plasma	458	0.17 (0.11;0.23)	9.37e-06		0.163		181	0.15 (0.07;0.24)	0.0123		277	0.22 (0.12;0.31)	0.00209
X - 11437	Unknown	Unknown	plasma	374	-0.13 (-0.21;-0.06)	0.00741		0.292		123	-0.14 (-0.24;-0.04)	0.0701		251	-0.09 (-0.21;0.02)	0.447
X - 11521	Unknown	Unknown	plasma	474	0.11 (0.05;0.18)	0.00879		0.734		184	0.17 (0.09;0.25)	0.00483		290	0.07 (-0.04;0.18)	0.559
X - 12096	Unknown	Unknown	plasma	391	0.13 (0.07;0.19)	0.000973		0.237		157	0.12 (0.04;0.20)	0.0488		234	0.16 (0.06;0.27)	0.0439
X - 12097	Unknown	Unknown	plasma	204	0.12 (0.04;0.20)	0.04		0.899		90	0.13 (0.03;0.22)	0.112		114	0.12 (-0.03;0.27)	0.426
X - 12104	Unknown	Unknown	plasma	386	0.10 (0.04;0.17)	0.021		0.000334		155	0.01 (-0.06;0.09)	0.93		231	0.26 (0.15;0.37)	0.00111
X - 12753	Unknown	Unknown	plasma	112	0.17 (0.06;0.29)	0.0413		0.965						66	0.16 (-0.08;0.41)	0.516
X - 12844	Unknown	Unknown	plasma	470	0.09 (0.03;0.15)	0.0461		0.000269		187	0.07 (0.00;0.14)	0.206		283	0.19 (0.08;0.29)	0.0239
X - 14588	Unknown	Unknown	plasma	474	0.09 (0.03;0.16)	0.0458		0.306		183	0.13 (0.05;0.21)	0.0445		291	0.04 (-0.07;0.15)	0.782
N-acetylaspartate (NAA)	Amino Acid	Alanine and Aspartate Metabolism	urine	482	-0.11 (-0.17;-0.05)	0.0027		0.0133		190	-0.08 (-0.16;-0.00)	0.242		292	-0.18 (-0.27;-0.10)	0.00273
N-carbamoylsarcosine	Amino Acid	Creatine Metabolism	urine	470	-0.15 (-0.21;-0.08)	0.000306		0.252		183	-0.12 (-0.20;-0.04)	0.0696		287	-0.20 (-0.30;-0.09)	0.0125
glutamine	Amino Acid	Glutamate Metabolism	urine	483	-0.10 (-0.17;-0.04)	0.0164		0.789		189	-0.13 (-0.21;-0.04)	0.0625		294	-0.09 (-0.20;0.01)	0.338
5-oxoproline	Amino Acid	Glutathione Metabolism	urine	480	-0.10 (-0.16;-0.04)	0.0153		0.364		187	-0.14 (-0.22;-0.07)	0.0154		293	-0.05 (-0.16;0.06)	0.677
isoleucine	Amino Acid	Leucine, Isoleucine and Valine Metabolism	urine	479	0.10 (0.04;0.16)	0.0105		0.122		189	0.08 (-0.00;0.16)	0.263		290	0.08 (-0.02;0.18)	0.378
beta-hydroxyisovalerate	Amino Acid	Leucine, Isoleucine and Valine Metabolism	urine	481	0.11 (0.05;0.17)	0.00393		0.891		188	0.12 (0.05;0.20)	0.0524		293	0.11 (0.01;0.21)	0.204
tigloylglycine	Amino Acid	Leucine, Isoleucine and Valine Metabolism	urine	484	-0.13 (-0.19;-0.07)	0.00107		0.705		190	-0.13 (-0.21;-0.05)	0.0474		294	-0.13 (-0.24;-0.03)	0.131
N-acetylisoleucine	Amino Acid	Leucine, Isoleucine and Valine Metabolism	urine	481	0.14 (0.08;0.20)	0.0003		0.973		189	0.12 (0.04;0.20)	0.0696		292	0.16 (0.06;0.26)	0.0333
isovalerylglycine	Amino Acid	Leucine, Isoleucine and Valine Metabolism	urine	474	-0.09 (-0.15;-0.03)	0.0331		0.0644		185	-0.12 (-0.20;-0.04)	0.0696		289	-0.01 (-0.12;0.09)	0.945
isobutyrylglycine	Amino Acid	Leucine, Isoleucine and Valine Metabolism	urine	483	-0.15 (-0.21;-0.09)	0.000199		0.63		190	-0.14 (-0.22;-0.06)	0.0188		293	-0.14 (-0.24;-0.03)	0.121
leucine	Amino Acid	Leucine, Isoleucine and Valine Metabolism	urine	481	0.12 (0.06;0.18)	0.00129		0.173		190	0.09 (0.02;0.17)	0.141		291	0.11 (0.02;0.21)	0.169
N6-acetyllysine	Amino Acid	Lysine Metabolism	urine	484	0.09 (0.03;0.15)	0.0266		0.256		190	0.10 (0.02;0.17)	0.14		294	0.05 (-0.05;0.15)	0.632
N-formylmethionine	Amino Acid	Methionine, Cysteine, SAM and Taurine Metabolism	urine	384	-0.10 (-0.16;-0.03)	0.0254		0.831		156	-0.10 (-0.18;-0.01)	0.182		228	-0.10 (-0.21;0.01)	0.309
tyrosine	Amino Acid	Phenylalanine and Tyrosine Metabolism	urine	482	0.09 (0.03;0.15)	0.0183		0.722		188	0.08 (0.01;0.15)	0.197		294	0.12 (0.01;0.22)	0.197
phenylpropionylglycine	Amino Acid	Phenylalanine and Tyrosine Metabolism	urine	399	-0.12 (-0.19;-0.05)	0.00825		0.143		155	-0.07 (-0.16;0.02)	0.381		244	-0.19 (-0.31;-0.08)	0.027
N-acetylputrescine	Amino Acid	Polyamine Metabolism	urine	477	-0.09 (-0.15;-0.03)	0.0338		0.988		186	-0.10 (-0.19;-0.02)	0.144		291	-0.07 (-0.17;0.03)	0.447
indolelactate	Amino Acid	Tryptophan Metabolism	urine	441	-0.09 (-0.15;-0.03)	0.0291		0.224		171	-0.07 (-0.15;0.01)	0.324		270	-0.13 (-0.23;-0.03)	0.14
urea	Amino Acid	Urea cycle; Arginine and Proline Metabolism	urine	483	-0.11 (-0.17;-0.05)	0.00852		0.77		189	-0.11 (-0.20;-0.02)	0.131		294	-0.12 (-0.22;-0.01)	0.204
N2,N5-diacetylornithine	Amino Acid	Urea cycle; Arginine and Proline Metabolism	urine	481	-0.09 (-0.15;-0.02)	0.0441		0.0307		188	-0.11 (-0.19;-0.03)	0.117		293	-0.01 (-0.12;0.09)	0.947
lactate	Carbohydrate	Glycolysis, Gluconeogenesis, and Pyruvate Metabolism	urine	479	0.09 (0.03;0.15)	0.0183		0.0504		187	0.09 (0.02;0.15)	0.131		292	0.05 (-0.05;0.15)	0.674
phosphate	Energy	Oxidative Phosphorylation	urine	482	-0.10 (-0.17;-0.04)	0.0176		0.629		187	-0.12 (-0.21;-0.03)	0.121		295	-0.11 (-0.21;-0.00)	0.266
butyrylglycine	Lipid	Fatty Acid Metabolism (also BCAA Metabolism)	urine	289	-0.11 (-0.20;-0.03)	0.0421		0.938		95	-0.11 (-0.23;0.02)	0.324		194	-0.12 (-0.24;0.00)	0.287
sebacate (decanedioate)	Lipid	Fatty Acid, Dicarboxylate	urine	373	-0.10 (-0.17;-0.03)	0.0286		0.501		155	-0.09 (-0.17;-0.00)	0.242		218	-0.09 (-0.21;0.03)	0.44
3-methyladipate	Lipid	Fatty Acid, Dicarboxylate	urine	484	-0.09 (-0.16;-0.03)	0.0183		0.932		190	-0.09 (-0.17;-0.02)	0.141		294	-0.10 (-0.21;0.00)	0.287
cortisol	Lipid	Steroid	urine	450	-0.10 (-0.16;-0.04)	0.0151		0.0988		184	-0.08 (-0.17;0.00)	0.266		266	-0.17 (-0.27;-0.07)	0.0306
cortisone	Lipid	Steroid	urine	482	-0.16 (-0.22;-0.09)	0.000147		0.507		188	-0.17 (-0.25;-0.09)	0.012		294	-0.17 (-0.28;-0.06)	0.0393
tetrahydrocortisone	Lipid	Steroid	urine	475	0.11 (0.05;0.17)	0.00852		0.00244		190	0.06 (-0.02;0.14)	0.432		285	0.22 (0.12;0.32)	0.0014
etiocholanolone glucuronide	Lipid	Steroid	urine	466	-0.08 (-0.14;-0.02)	0.0331		0.327		179	-0.11 (-0.18;-0.05)	0.0395		287	-0.02 (-0.12;0.07)	0.855
5beta-pregnan-3alpha,21-diol-11,20-dione 21-glucosiduronate	Lipid	Steroid	urine	478	0.05 (-0.02;0.11)	0.343		0.000917		188	-0.01 (-0.10;0.07)	0.898		290	0.18 (0.07;0.29)	0.03
urate	Nucleotide	Purine Metabolism, (Hypo)Xanthine/Inosine containing	urine	483	-0.14 (-0.20;-0.08)	0.00061		0.125		189	-0.17 (-0.26;-0.08)	0.0154		294	-0.08 (-0.18;0.02)	0.441
xanthine	Nucleotide	Purine Metabolism, (Hypo)Xanthine/Inosine containing	urine	480	-0.09 (-0.14;-0.03)	0.0198		0.352		186	-0.13 (-0.21;-0.05)	0.0546		294	-0.03 (-0.12;0.05)	0.734
N6-carbamoylthreonyladenosine	Nucleotide	Purine Metabolism, Adenine containing	urine	484	0.10 (0.03;0.16)	0.0183		0.885		189	0.10 (0.02;0.18)	0.141		295	0.09 (-0.01;0.19)	0.33
guanine	Nucleotide	Purine Metabolism, Guanine containing	urine	453	-0.12 (-0.18;-0.05)	0.0112		0.279		176	-0.07 (-0.17;0.03)	0.452		277	-0.17 (-0.28;-0.07)	0.0333
3-ureidopropionate	Nucleotide	Pyrimidine Metabolism, Uracil containing	urine	482	-0.10 (-0.17;-0.04)	0.0108		0.131		187	-0.10 (-0.18;-0.02)	0.151		295	-0.14 (-0.24;-0.04)	0.0803
uracil	Nucleotide	Pyrimidine Metabolism, Uracil containing	urine	476	-0.10 (-0.16;-0.03)	0.0183		0.687		185	-0.10 (-0.18;-0.02)	0.117		291	-0.07 (-0.18;0.03)	0.47
carnosine	Peptide	Dipeptide Derivative	urine	413	-0.14 (-0.21;-0.07)	0.00139		0.0296		170	-0.10 (-0.19;-0.02)	0.141		243	-0.24 (-0.36;-0.12)	0.00609
N-acetylcarnosine	Peptide	Dipeptide Derivative	urine	483	0.10 (0.05;0.14)	0.00249		0.72		190	0.10 (0.04;0.16)	0.0546		293	0.09 (0.01;0.17)	0.214
gamma-glutamylisoleucine*	Peptide	Gamma-glutamyl Amino Acid	urine	482	0.09 (0.03;0.15)	0.0154		0.827		187	0.09 (0.01;0.16)	0.158		295	0.09 (-0.01;0.18)	0.31
2-methylhippurate	Xenobiotics	Benzoate Metabolism	urine	251	-0.14 (-0.23;-0.05)	0.023		0.751		105	-0.13 (-0.25;-0.01)	0.223		146	-0.14 (-0.30;0.02)	0.346
hippurate	Xenobiotics	Benzoate Metabolism	urine	485	-0.10 (-0.17;-0.04)	0.0112		0.181		190	-0.07 (-0.15;0.01)	0.324		295	-0.16 (-0.27;-0.06)	0.0414
catechol sulfate	Xenobiotics	Benzoate Metabolism	urine	481	-0.14 (-0.20;-0.08)	0.00029		0.735		190	-0.13 (-0.20;-0.05)	0.0482		291	-0.16 (-0.26;-0.06)	0.0333
4-hydroxyhippurate	Xenobiotics	Benzoate Metabolism	urine	482	-0.10 (-0.16;-0.03)	0.0183		0.0171		189	-0.09 (-0.17;-0.02)	0.144		293	-0.04 (-0.14;0.06)	0.742
4-ethylphenylsulfate	Xenobiotics	Benzoate Metabolism	urine	427	-0.10 (-0.16;-0.04)	0.0134		0.946		175	-0.12 (-0.20;-0.04)	0.0546		252	-0.09 (-0.19;0.02)	0.371
2-oxo-1-pyrrolidinepropionate	Xenobiotics	Chemical	urine	471	-0.12 (-0.18;-0.05)	0.00814		0.935		184	-0.08 (-0.17;0.00)	0.271		287	-0.14 (-0.25;-0.03)	0.134
phenylglyoxylic acid	Xenobiotics	Chemical	urine	386	-0.10 (-0.17;-0.04)	0.0153		0.435		168	-0.10 (-0.19;-0.02)	0.134		218	-0.12 (-0.24;-0.01)	0.204
pivaloylcarnitine	Xenobiotics	Drug	urine	436	-0.08 (-0.15;-0.02)	0.0716		0.0276		175	-0.13 (-0.21;-0.05)	0.0491		261	0.01 (-0.11;0.12)	0.974
stachydrine	Xenobiotics	Food Component/Plant	urine	485	-0.10 (-0.16;-0.04)	0.0176		0.765		190	-0.08 (-0.17;0.00)	0.275		295	-0.10 (-0.21;0.00)	0.281
cinnamoylglycine	Xenobiotics	Food Component/Plant	urine	483	-0.11 (-0.17;-0.05)	0.00814		0.0359		188	-0.07 (-0.14;0.01)	0.309		295	-0.19 (-0.29;-0.08)	0.0162
cotinine N-oxide	Xenobiotics	Tobacco Metabolite	urine	245	-0.13 (-0.20;-0.06)	0.00646		0.745		97	-0.13 (-0.22;-0.04)	0.0674		148	-0.12 (-0.24;0.00)	0.281
3-hydroxycotinine glucuronide	Xenobiotics	Tobacco Metabolite	urine	103	-0.22 (-0.36;-0.08)	0.0176		0.569						56	-0.25 (-0.58;0.08)	0.446
X - 11261	Unknown	Unknown	urine	479	0.10 (0.04;0.16)	0.0135		0.27		188	0.15 (0.07;0.23)	0.0178		291	0.04 (-0.06;0.14)	0.734
X - 01911	Unknown	Unknown	urine	475	0.20 (0.14;0.26)	3.28e-08		0.0654		187	0.18 (0.10;0.26)	0.0031		288	0.27 (0.17;0.37)	3.94e-05
X - 11444	Unknown	Unknown	urine	481	0.09 (0.03;0.15)	0.0183		0.00884		189	0.09 (0.01;0.16)	0.149		292	0.15 (0.05;0.25)	0.0413
X - 11452	Unknown	Unknown	urine	481	0.14 (0.08;0.20)	0.000629		0.218		190	0.13 (0.05;0.22)	0.0625		291	0.18 (0.08;0.29)	0.0205
X - 11593	Unknown	Unknown	urine	480	0.11 (0.05;0.16)	0.00749		0.00912		188	0.02 (-0.06;0.09)	0.877		292	0.23 (0.14;0.33)	0.000322
X - 11835	Unknown	Unknown	urine	443	-0.08 (-0.16;-0.01)	0.108		0.00983		165	-0.01 (-0.11;0.10)	0.96		278	-0.20 (-0.31;-0.08)	0.0205
X - 11838	Unknown	Unknown	urine	194	-0.15 (-0.25;-0.04)	0.0396		0.899		74	-0.14 (-0.30;0.01)	0.321		120	-0.15 (-0.32;0.01)	0.296
X - 12026	Unknown	Unknown	urine	479	-0.11 (-0.17;-0.05)	0.00673		0.191		185	-0.16 (-0.25;-0.08)	0.0154		294	-0.04 (-0.13;0.05)	0.717
X - 12056	Unknown	Unknown	urine	376	-0.11 (-0.19;-0.04)	0.0212		0.671		151	-0.14 (-0.23;-0.05)	0.0659		225	-0.09 (-0.22;0.05)	0.53
X - 12111	Unknown	Unknown	urine	415	-0.12 (-0.19;-0.05)	0.0151		0.365		155	-0.11 (-0.20;-0.01)	0.211		260	-0.11 (-0.22;0.01)	0.31
X - 12229	Unknown	Unknown	urine	316	-0.15 (-0.23;-0.07)	0.0027		0.167		130	-0.12 (-0.22;-0.03)	0.11		186	-0.22 (-0.36;-0.08)	0.0333
X - 12231	Unknown	Unknown	urine	481	0.10 (0.04;0.17)	0.0183		0.441		189	0.12 (0.03;0.20)	0.11		292	0.12 (0.01;0.23)	0.236
X - 12306	Unknown	Unknown	urine	466	-0.10 (-0.16;-0.04)	0.0176		0.962		185	-0.10 (-0.18;-0.02)	0.121		281	-0.10 (-0.21;0.01)	0.319
X - 12358	Unknown	Unknown	urine	485	-0.13 (-0.19;-0.07)	0.000567		0.263		190	-0.11 (-0.18;-0.03)	0.0696		295	-0.17 (-0.28;-0.07)	0.0228
X - 12283	Unknown	Unknown	urine	480	-0.09 (-0.15;-0.03)	0.034		0.633		189	-0.09 (-0.17;-0.01)	0.211		291	-0.08 (-0.18;0.02)	0.37
X - 12686	Unknown	Unknown	urine	482	-0.14 (-0.20;-0.07)	0.000851		0.218		189	-0.13 (-0.22;-0.05)	0.0659		293	-0.17 (-0.26;-0.07)	0.0228
X - 12689	Unknown	Unknown	urine	483	0.18 (0.12;0.24)	6.72e-07		0.57		190	0.11 (0.03;0.18)	0.0787		293	0.26 (0.16;0.35)	3.94e-05
X - 12718	Unknown	Unknown	urine	482	0.10 (0.04;0.16)	0.0164		0.279		187	0.06 (-0.03;0.15)	0.487		295	0.10 (0.01;0.20)	0.204
X - 12748	Unknown	Unknown	urine	476	0.14 (0.08;0.20)	0.000328		0.248		185	0.10 (0.02;0.18)	0.117		291	0.14 (0.04;0.24)	0.0876
X - 12832	Unknown	Unknown	urine	441	0.11 (0.04;0.17)	0.0176		0.178		179	0.09 (-0.01;0.18)	0.3		262	0.17 (0.06;0.28)	0.0548
X - 12844	Unknown	Unknown	urine	481	0.08 (0.03;0.14)	0.0329		8.73e-05		190	0.06 (-0.01;0.13)	0.321		291	0.20 (0.10;0.30)	0.00629
X - 12906	Unknown	Unknown	urine	476	-0.12 (-0.18;-0.05)	0.00594		0.431		186	-0.13 (-0.21;-0.04)	0.0674		290	-0.09 (-0.19;0.02)	0.366
X - 13684	Unknown	Unknown	urine	484	0.08 (0.02;0.15)	0.0408		0.205		189	0.10 (0.02;0.17)	0.141		295	0.05 (-0.05;0.15)	0.68
X - 13722	Unknown	Unknown	urine	472	-0.11 (-0.17;-0.05)	0.00771		0.57		184	-0.14 (-0.22;-0.06)	0.0188		288	-0.07 (-0.17;0.03)	0.49
X - 13836	Unknown	Unknown	urine	452	-0.11 (-0.17;-0.04)	0.0108		0.115		179	-0.05 (-0.13;0.02)	0.452		273	-0.18 (-0.28;-0.07)	0.0228
X - 14302	Unknown	Unknown	urine	484	0.06 (-0.00;0.12)	0.171		4.97e-06		189	-0.00 (-0.08;0.08)	0.972		295	0.22 (0.12;0.31)	0.0014
X - 14815	Unknown	Unknown	urine	345	-0.13 (-0.20;-0.06)	0.00655		0.695		141	-0.12 (-0.21;-0.03)	0.117		204	-0.13 (-0.25;-0.01)	0.255
X - 15472	Unknown	Unknown	urine	476	0.16 (0.10;0.21)	3.3e-05		0.858		187	0.17 (0.10;0.24)	0.00293		289	0.14 (0.04;0.24)	0.0923
X - 15503	Unknown	Unknown	urine	483	0.12 (0.05;0.18)	0.00655		0.0552		190	0.07 (-0.01;0.16)	0.346		293	0.20 (0.10;0.31)	0.00706
X - 15672	Unknown	Unknown	urine	135	-0.17 (-0.29;-0.05)	0.0451		0.889						94	-0.22 (-0.38;-0.07)	0.0828
X - 15812	Unknown	Unknown	urine	473	0.12 (0.06;0.18)	0.00514		0.267		188	0.14 (0.05;0.23)	0.0546		285	0.14 (0.04;0.24)	0.0885
X - 15863	Unknown	Unknown	urine	477	0.11 (0.05;0.17)	0.00814		0.786		186	0.09 (0.01;0.18)	0.184		291	0.11 (0.01;0.21)	0.197
X - 16397	Unknown	Unknown	urine	482	0.14 (0.07;0.20)	0.00244		0.734		187	0.17 (0.08;0.26)	0.0154		295	0.13 (0.02;0.24)	0.19
X - 16563	Unknown	Unknown	urine	430	-0.09 (-0.15;-0.02)	0.0483		0.237		176	-0.11 (-0.18;-0.03)	0.0854		254	-0.04 (-0.16;0.07)	0.759
X - 16580	Unknown	Unknown	urine	482	0.10 (0.04;0.17)	0.0211		0.592		188	0.11 (0.02;0.20)	0.141		294	0.09 (-0.02;0.20)	0.348
X - 16581	Unknown	Unknown	urine	484	-0.12 (-0.18;-0.06)	0.00445		0.611		190	-0.14 (-0.21;-0.06)	0.0178		294	-0.09 (-0.19;0.02)	0.381
X - 16774	Unknown	Unknown	urine	439	0.15 (0.09;0.21)	9.71e-05		0.00102		185	0.10 (0.02;0.17)	0.117		254	0.27 (0.17;0.37)	3.94e-05
X - 17308	Unknown	Unknown	urine	479	-0.08 (-0.15;-0.02)	0.0488		0.238		189	-0.03 (-0.11;0.06)	0.789		290	-0.16 (-0.26;-0.06)	0.0368
X - 17339	Unknown	Unknown	urine	472	0.16 (0.10;0.22)	7.18e-05		0.00242		187	0.13 (0.06;0.20)	0.0206		285	0.27 (0.16;0.38)	0.000322
X - 17341	Unknown	Unknown	urine	475	0.08 (0.02;0.14)	0.0649		0.0405		187	-0.00 (-0.07;0.07)	0.99		288	0.19 (0.08;0.29)	0.0161
X - 17357	Unknown	Unknown	urine	480	0.10 (0.04;0.16)	0.011		0.000206		190	0.08 (0.01;0.15)	0.159		290	0.20 (0.10;0.30)	0.00394
X - 17626	Unknown	Unknown	urine	206	-0.14 (-0.23;-0.05)	0.0258		0.564		82	-0.16 (-0.27;-0.05)	0.0748		124	-0.11 (-0.27;0.05)	0.49
X - 17656	Unknown	Unknown	urine	154	-0.15 (-0.26;-0.04)	0.0384		0.772		65	-0.18 (-0.30;-0.05)	0.0854		89	-0.12 (-0.35;0.10)	0.63
X - 17699	Unknown	Unknown	urine	378	-0.14 (-0.21;-0.08)	0.00139		0.624		140	-0.19 (-0.28;-0.10)	0.00518		238	-0.10 (-0.22;0.01)	0.313
X - 17340	Unknown	Unknown	urine	479	0.11 (0.05;0.17)	0.00467		7.8e-06		188	0.04 (-0.03;0.11)	0.592		291	0.27 (0.17;0.37)	3.94e-05
X - 18603	Unknown	Unknown	urine	435	-0.12 (-0.18;-0.06)	0.00249		0.788		164	-0.14 (-0.22;-0.06)	0.0188		271	-0.12 (-0.22;-0.02)	0.174
X - 18965	Unknown	Unknown	urine	463	-0.10 (-0.17;-0.04)	0.0134		0.396		182	-0.11 (-0.19;-0.02)	0.121		281	-0.08 (-0.19;0.02)	0.395
X - 19134	Unknown	Unknown	urine	300	-0.12 (-0.19;-0.04)	0.0225		0.837		120	-0.08 (-0.18;0.02)	0.412		180	-0.15 (-0.28;-0.02)	0.173
X - 19144	Unknown	Unknown	urine	382	-0.08 (-0.16;-0.01)	0.0873		0.00203		153	-0.02 (-0.10;0.07)	0.887		229	-0.21 (-0.33;-0.09)	0.0193
X - 19779	Unknown	Unknown	urine	481	-0.16 (-0.22;-0.10)	6.74e-05		0.113		190	-0.13 (-0.21;-0.05)	0.0546		291	-0.21 (-0.31;-0.12)	0.0014
X - 20586	Unknown	Unknown	urine	477	0.09 (0.03;0.15)	0.0391		0.449		189	0.07 (-0.01;0.15)	0.352		288	0.13 (0.02;0.24)	0.155
X - 20620	Unknown	Unknown	urine	481	-0.11 (-0.17;-0.05)	0.00655		0.912		189	-0.10 (-0.17;-0.02)	0.13		292	-0.13 (-0.23;-0.02)	0.155
X - 20625	Unknown	Unknown	urine	114	-0.21 (-0.34;-0.08)	0.0176		0.588		54	-0.23 (-0.41;-0.06)	0.113		60	-0.12 (-0.33;0.08)	0.585
p-Inter = p-value for sex-interaction; FDR = false discovery rate;*Metabolites were annotated based on fragmentation spectra; **linear regression models adjusted for age, (sex, only in the whole population), smoking, physical activity, estimated glomerular filtration rate, alcohol consumption, LDL-cholesterol and systolic blood pressure. Signifincant associations are depicted in bold characters.

## Sheet: Table S2 (SAT)
Table S2 Plasma and urine metabolites significantly associated with the amount of subcutaneous adipose tissue.
					Whole						Men				Women
Metabolite	Class	Pathway Assignment	Fluid	N	β** (95%-CI)	FDR		p-Inter		N	β** (95%-CI)	FDR		N	β** (95%-CI)	FDR
glutamate	Amino Acid	Glutamate Metabolism	plasma	478	0.05 (0.02;0.08)	0.0158		0.525		187	0.04 (-0.01;0.10)	0.703		291	0.06 (0.02;0.09)	0.139
isoleucine	Amino Acid	Leucine, Isoleucine and Valine Metabolism	plasma	476	0.05 (0.02;0.08)	0.0158		0.548		185	0.05 (-0.00;0.10)	0.548		291	0.05 (0.01;0.08)	0.158
3-methyl-2-oxobutyrate	Amino Acid	Leucine, Isoleucine and Valine Metabolism	plasma	477	0.05 (0.02;0.08)	0.0377		0.166		187	0.08 (0.02;0.13)	0.162		290	0.03 (-0.00;0.07)	0.49
leucine	Amino Acid	Leucine, Isoleucine and Valine Metabolism	plasma	477	0.06 (0.03;0.08)	0.00864		0.18		186	0.08 (0.02;0.13)	0.156		291	0.04 (0.01;0.08)	0.169
tyrosine	Amino Acid	Phenylalanine and Tyrosine Metabolism	plasma	474	0.07 (0.04;0.10)	0.00163		0.0887		186	0.12 (0.06;0.17)	0.00309		288	0.05 (0.02;0.09)	0.158
phenylalanine	Amino Acid	Phenylalanine and Tyrosine Metabolism	plasma	472	0.06 (0.03;0.08)	0.0154		0.0796		185	0.09 (0.03;0.15)	0.145		287	0.04 (0.01;0.08)	0.302
pyruvate	Carbohydrate	Glycolysis, Gluconeogenesis, and Pyruvate Metabolism	plasma	474	0.06 (0.03;0.09)	0.00864		0.00348		185	0.14 (0.09;0.20)	0.001		289	0.03 (-0.01;0.07)	0.584
N1-Methyl-2-pyridone-5-carboxamide	Cofactors and Vitamins	Nicotinate and Nicotinamide Metabolism	plasma	475	0.05 (0.02;0.08)	0.0345		0.975		186	0.05 (-0.01;0.10)	0.663		289	0.06 (0.02;0.10)	0.158
citrate	Energy	TCA Cycle	plasma	478	-0.05 (-0.08;-0.02)	0.0406		0.853		187	-0.05 (-0.11;0.02)	0.703		291	-0.06 (-0.10;-0.02)	0.149
propionylcarnitine	Lipid	Fatty Acid Metabolism (also BCAA Metabolism)	plasma	476	0.05 (0.02;0.08)	0.0342		0.558		187	0.07 (0.01;0.12)	0.303		289	0.05 (0.01;0.08)	0.185
dihomo-linolenate (20:3n3 or n6)	Lipid	Polyunsaturated Fatty Acid (n3 and n6)	plasma	478	0.06 (0.03;0.09)	0.0158		0.574		187	0.05 (-0.01;0.11)	0.606		291	0.05 (0.02;0.09)	0.158
cortisol	Lipid	Steroid	plasma	475	-0.07 (-0.10;-0.03)	0.00864		0.601		187	-0.07 (-0.12;-0.01)	0.255		288	-0.07 (-0.11;-0.03)	0.149
cortisone	Lipid	Steroid	plasma	475	-0.06 (-0.09;-0.03)	0.00738		0.125		187	-0.04 (-0.09;0.02)	0.703		288	-0.07 (-0.11;-0.04)	0.00955
urate	Nucleotide	Purine Metabolism, (Hypo)Xanthine/Inosine containing	plasma	474	0.07 (0.05;0.10)	2.62e-05		0.323		187	0.06 (0.01;0.11)	0.303		287	0.08 (0.05;0.11)	0.000467
xanthine	Nucleotide	Purine Metabolism, (Hypo)Xanthine/Inosine containing	plasma	444	0.05 (0.02;0.08)	0.0477		0.321		175	0.07 (0.00;0.13)	0.416		269	0.04 (0.00;0.08)	0.346
gamma-glutamyltyrosine	Peptide	Gamma-glutamyl Amino Acid	plasma	476	0.05 (0.03;0.08)	0.00864		0.297		187	0.08 (0.03;0.13)	0.145		289	0.05 (0.02;0.08)	0.158
X - 01911	Unknown	Unknown	plasma	458	0.06 (0.02;0.09)	0.0174		0.399		181	0.08 (0.02;0.15)	0.21		277	0.05 (0.01;0.08)	0.199
X - 12096	Unknown	Unknown	plasma	391	0.05 (0.02;0.08)	0.0342		0.836		157	0.04 (-0.01;0.10)	0.703		234	0.05 (0.02;0.09)	0.158
X - 12104	Unknown	Unknown	plasma	386	0.05 (0.02;0.08)	0.0583		0.0341		155	-0.02 (-0.07;0.04)	0.884		231	0.08 (0.04;0.12)	0.0278
X - 12844	Unknown	Unknown	plasma	470	0.05 (0.02;0.08)	0.0342		0.847		187	0.06 (0.01;0.11)	0.335		283	0.05 (0.01;0.09)	0.18
N-acetylaspartate (NAA)	Amino Acid	Alanine and Aspartate Metabolism	urine	482	-0.06 (-0.08;-0.03)	0.00501		0.525		190	-0.05 (-0.11;0.00)	0.393		292	-0.06 (-0.09;-0.02)	0.0311
N-carbamoylsarcosine	Amino Acid	Creatine Metabolism	urine	470	-0.07 (-0.10;-0.03)	0.00386		0.836		183	-0.08 (-0.14;-0.02)	0.266		287	-0.06 (-0.10;-0.02)	0.0786
isobutyrylglycine	Amino Acid	Leucine, Isoleucine and Valine Metabolism	urine	483	-0.06 (-0.09;-0.03)	0.00919		0.485		190	-0.06 (-0.12;-0.00)	0.309		293	-0.05 (-0.09;-0.01)	0.172
N6-acetyllysine	Amino Acid	Lysine Metabolism	urine	484	0.04 (0.01;0.07)	0.127		0.0223		190	0.11 (0.05;0.16)	0.037		294	0.01 (-0.02;0.05)	0.871
3-sialyllactose	Carbohydrate	Disaccharides and Oligosaccharides	urine	484	0.05 (0.02;0.08)	0.0377		0.944		190	0.04 (-0.02;0.10)	0.639		294	0.05 (0.01;0.09)	0.172
cortisol	Lipid	Steroid	urine	450	-0.05 (-0.08;-0.02)	0.0316		0.347		184	-0.03 (-0.09;0.03)	0.733		266	-0.06 (-0.10;-0.03)	0.0352
tetrahydrocortisone	Lipid	Steroid	urine	475	0.07 (0.04;0.10)	0.0011		0.584		190	0.05 (-0.01;0.11)	0.445		285	0.08 (0.04;0.11)	0.0043
carnosine	Peptide	Dipeptide Derivative	urine	413	-0.06 (-0.09;-0.02)	0.0312		0.995		170	-0.05 (-0.12;0.01)	0.421		243	-0.06 (-0.10;-0.01)	0.188
cotinine N-oxide	Xenobiotics	Tobacco Metabolite	urine	245	-0.06 (-0.10;-0.03)	0.0184		0.334		97	-0.08 (-0.14;-0.02)	0.266		148	-0.05 (-0.10;-0.01)	0.266
X - 01911	Unknown	Unknown	urine	475	0.08 (0.05;0.11)	2.86e-05		0.275		187	0.11 (0.05;0.17)	0.037		288	0.07 (0.04;0.11)	0.00899
X - 11444	Unknown	Unknown	urine	481	0.05 (0.02;0.08)	0.0133		0.21		189	0.04 (-0.01;0.10)	0.482		292	0.06 (0.02;0.09)	0.0429
X - 11452	Unknown	Unknown	urine	481	0.06 (0.03;0.09)	0.00901		0.347		190	0.10 (0.04;0.16)	0.127		291	0.05 (0.01;0.08)	0.225
X - 11593	Unknown	Unknown	urine	480	0.05 (0.02;0.07)	0.0496		0.386		188	0.01 (-0.05;0.06)	0.943		292	0.06 (0.02;0.09)	0.0429
X - 12689	Unknown	Unknown	urine	483	0.07 (0.04;0.10)	0.000761		0.658		190	0.07 (0.01;0.12)	0.293		293	0.07 (0.03;0.10)	0.0171
X - 12748	Unknown	Unknown	urine	476	0.06 (0.03;0.09)	0.00483		0.0515		185	0.09 (0.03;0.15)	0.136		291	0.05 (0.01;0.08)	0.217
X - 12832	Unknown	Unknown	urine	441	0.07 (0.03;0.10)	0.00532		0.55		179	0.06 (-0.00;0.13)	0.372		262	0.07 (0.03;0.11)	0.0352
X - 12840	Unknown	Unknown	urine	353	0.07 (0.03;0.10)	0.0277		0.956		154	0.08 (0.01;0.14)	0.309		199	0.06 (0.01;0.11)	0.225
X - 12844	Unknown	Unknown	urine	481	0.05 (0.02;0.08)	0.0133		0.276		190	0.05 (-0.00;0.10)	0.381		291	0.06 (0.02;0.10)	0.0429
X - 14302	Unknown	Unknown	urine	484	0.07 (0.04;0.10)	0.000294		0.00214		189	0.01 (-0.05;0.07)	0.914		295	0.10 (0.07;0.13)	6.31e-06
X - 15472	Unknown	Unknown	urine	476	0.06 (0.03;0.08)	0.00921		0.146		187	0.09 (0.04;0.15)	0.0517		289	0.04 (0.00;0.08)	0.359
X - 15503	Unknown	Unknown	urine	483	0.07 (0.03;0.10)	0.00358		0.799		190	0.06 (-0.01;0.12)	0.414		293	0.07 (0.03;0.11)	0.0227
X - 15863	Unknown	Unknown	urine	477	0.05 (0.02;0.08)	0.0343		0.476		186	0.06 (0.00;0.13)	0.309		291	0.04 (0.01;0.08)	0.217
X - 16774	Unknown	Unknown	urine	439	0.10 (0.07;0.13)	1.24e-08		0.969		185	0.10 (0.05;0.16)	0.037		254	0.09 (0.06;0.13)	2.12e-05
X - 17339	Unknown	Unknown	urine	472	0.11 (0.08;0.15)	5.36e-10		0.458		187	0.10 (0.05;0.15)	0.037		285	0.13 (0.09;0.16)	3.84e-07
X - 17341	Unknown	Unknown	urine	475	0.05 (0.02;0.08)	0.0195		0.354		187	0.02 (-0.04;0.07)	0.867		288	0.06 (0.03;0.10)	0.0352
X - 17357	Unknown	Unknown	urine	480	0.05 (0.03;0.08)	0.00931		0.19		190	0.04 (-0.01;0.09)	0.485		290	0.07 (0.03;0.10)	0.0241
X - 17340	Unknown	Unknown	urine	479	0.07 (0.04;0.10)	0.000118		0.0784		188	0.03 (-0.02;0.09)	0.553		291	0.09 (0.05;0.13)	0.00018
X - 19779	Unknown	Unknown	urine	481	-0.07 (-0.10;-0.03)	0.00189		0.436		190	-0.09 (-0.15;-0.03)	0.138		291	-0.06 (-0.09;-0.02)	0.053
X - 20586	Unknown	Unknown	urine	477	0.06 (0.03;0.09)	0.00483		0.722		189	0.05 (-0.01;0.11)	0.51		288	0.07 (0.03;0.11)	0.0241
p-Inter = p-value for sex-interaction; FDR = false discovery rate;*Metabolites were annotated based on fragmentation spectra; **linear regression models adjusted for age, (sex, only in the whole population), smoking, physical activity, estimated glomerular filtration rate, alcohol consumption, LDL-cholesterol and systolic blood pressure. Signifincant associations are depicted in bold characters.
